# Supplementary material for: Strong morphological defects in conditional Arabidopsis abp1 knock-down mutants generated in absence of functional ABP1 protein
Source: F1000Res. 2016 Jan 20;5:86. [Version 1] doi: 10.12688/f1000research.7654.1 (PMC4748827; doi:10.12688/f1000research.7654.1)
Supplement: Scans of ethanol-induced F2 seedlings of crosses (A) SS12S6 × abp1-c1, (B) SS12S6 × abp1-TD1, (C) abp1-AS × abp1-c1, (D) abp1-AS × abp1-TD1, (E) SS12K9 × abp1-c1 and (F) SS12K9×abp1-TD1 that were used for phenotyping and genotyping (Figure 1 and Figure 2) [file f1000research-5-8243-s0000.tgz]

Archive with 1 entries (1 files):
- 9edb945e-9393-409e-ba67-33df1113d13e_Data_1.zip
