# Supplementary material for: Strong morphological defects in conditional Arabidopsis abp1 knock-down mutants generated in absence of functional ABP1 protein
Source: F1000Res. 2016 Jan 20;5:86. [Version 1] doi: 10.12688/f1000research.7654.1 (PMC4748827; doi:10.12688/f1000research.7654.1)
Supplement: Agarose gel images from the PCR genotyping of the F2 crosses (A) SS12S6 × abp1-c1, (B) SS12S6 × abp1-TD1, (C) abp1-AS × abp1-c1, (D) abp1-AS × abp1-TD1, (E) SS12K9 × abp1-c1 and (F) SS12K9 ×abp1-TD1 (Figure 3) — All crosses were genotyped for the presence of the alcR transcriptional regulator (first row of the gel images) which is an integral part of the ethanol-inducible cassette in abp1 knock-down lines. The presence of point mutation in abp1-c1 crosses was genotyped by restriction analysis of ABP1 PCR product as described in Gao et al. (2015) (second row of the gel images of abp1-c1 crosses). The presence of the T-DNA insertion in abp1-TD1 crosses was genotyped according to Gao et al. (2015) (second and third row of gel images of abp1-TD1 crosses). GeneRuler DNA ladder mix #0331 (Thermo Scientific) was used as a fragment size standard to determine the approximate size of DNA fragments. Fragment sizes of 1000 bp and 500 bp are indicated. [file f1000research-5-8243-s0001.tgz]

Archive with 1 entries (1 files):
- 46464419-951f-452d-bb81-327ee613a7b4_Data_2.zip
