# Supplementary material for: Strong morphological defects in conditional Arabidopsis abp1 knock-down mutants generated in absence of functional ABP1 protein
Source: F1000Res. 2016 Jan 20;5:86. [Version 1] doi: 10.12688/f1000research.7654.1 (PMC4748827; doi:10.12688/f1000research.7654.1)
Supplement: Source qPCR data (Figure 3c) — Individual samples are annotated with their position on a 384-well plate (column A), the cDNA (column B) and primer pair (column C); the Cp value of each sample is shown in column D. The experiment was performed in two biological (1 or 2 at the last position in column B) and three technical replicates. Figure 3c shows gene expression calculated with the 2 -ΔΔCT method ( Livak & Schmittgen, 2001) from values of ABP1-2E and TUB as a reference gene; using ABP1-5P and/or EF as a reference gene instead gave similar results. [file f1000research-5-8243-s0002.tgz]

Archive with 1 entries (1 files):
- c6fda0c0-37c8-483f-8f03-2a8b857c5ef1_dataset_3.csv
