# Supplementary material for: Strong morphological defects in conditional Arabidopsis abp1 knock-down mutants generated in absence of functional ABP1 protein
Source: F1000Res. 2016 Jan 20;5:86. [Version 1] doi: 10.12688/f1000research.7654.1 (PMC4748827; doi:10.12688/f1000research.7654.1)
Supplement: Source qPCR data (Figure 3c) — Individual samples are annotated with their position on a 384-well plate (column A), the cDNA (column B) and primer pair (column C); the Cp value of each sample is shown in column D. The experiment was performed in two biological (1 or 2 at the last position in column B) and three technical replicates. Figure 3c shows gene expression calculated with the 2 -ΔΔCT method ( Livak & Schmittgen, 2001) from values of ABP1-2E and TUB as a reference gene; using ABP1-5P and/or EF as a reference gene instead gave similar results. [file f1000research-5-8243-s0002.tgz › c6fda0c0-37c8-483f-8f03-2a8b857c5ef1_dataset_3.csv]

Sample	cDNA	Primers	Cp
A1	Col0 1	TUB	23.84
A2	ABP1 AS 1	TUB	24.46
A3	abp1 c1 AS A 1	TUB	24.9
A9	Col0 1	TUB	23.87
A10	ABP1 AS 1	TUB	24.47
A11	abp1 c1 AS A 1	TUB	24.9
A17	Col0 1	TUB	23.86
A18	ABP1 AS 1	TUB	24.47
A19	abp1 c1 AS A 1	TUB	24.11
B1	Col0 1	EF	21.59
B2	ABP1 AS 1	EF	21.8
B3	abp1 c1 AS A 1	EF	21.95
B9	Col0 1	EF	21.59
B10	ABP1 AS 1	EF	21.78
B11	abp1 c1 AS A 1	EF	21.98
B17	Col0 1	EF	21.55
B18	ABP1 AS 1	EF	21.82
B19	abp1 c1 AS A 1	EF	22.2
C1	Col0 1	A2E	27.99
C2	ABP1 AS 1	A2E	25.89
C3	abp1 c1 AS A 1	A2E	30.71
C9	Col0 1	A2E	28
C10	ABP1 AS 1	A2E	25.93
C11	abp1 c1 AS A 1	A2E	30.25
C17	Col0 1	A2E	28.8
C18	ABP1 AS 1	A2E	25.87
C19	abp1 c1 AS A 1	A2E	30.53
D1	Col0 1	A5P	26.84
D2	ABP1 AS 1	A5P	24.74
D3	abp1 c1 AS A 1	A5P	29.47
D9	Col0 1	A5P	26.85
D10	ABP1 AS 1	A5P	24.74
D11	abp1 c1 AS A 1	A5P	29.56
D17	Col0 1	A5P	27.4
D18	ABP1 AS 1	A5P	24.71
D19	abp1 c1 AS A 1	A5P	29.43
E1	Col0 2	TUB	23.49
E2	ABP1 AS 2	TUB	26.6
E3	abp1 c1 AS A 2	TUB	24.58
E9	Col0 2	TUB	23.53
E10	ABP1 AS 2	TUB	26.77
E11	abp1 c1 AS A 2	TUB	24.58
E17	Col0 2	TUB	23.47
E18	ABP1 AS 2	TUB	26.79
E19	abp1 c1 AS A 2	TUB	24.53
F1	Col0 2	EF	21.28
F2	ABP1 AS 2	EF	24.52
F3	abp1 c1 AS A 2	EF	22.41
F9	Col0 2	EF	21.27
F10	ABP1 AS 2	EF	24.55
F11	abp1 c1 AS A 2	EF	22.31
F17	Col0 2	EF	21.3
F18	ABP1 AS 2	EF	24.52
F19	abp1 c1 AS A 2	EF	22.3
G1	Col0 2	A2E	27.76
G2	ABP1 AS 2	A2E	26.76
G3	abp1 c1 AS A 2	A2E	30.24
G9	Col0 2	A2E	27.81
G10	ABP1 AS 2	A2E	26.77
G11	abp1 c1 AS A 2	A2E	30.57
G17	Col0 2	A2E	27.85
G18	ABP1 AS 2	A2E	26.95
G19	abp1 c1 AS A 2	A2E	30.5
H1	Col0 2	A5P	26.53
H2	ABP1 AS 2	A5P	25.77
H3	abp1 c1 AS A 2	A5P	29.76
H9	Col0 2	A5P	26.64
H10	ABP1 AS 2	A5P	25.8
H11	abp1 c1 AS A 2	A5P	29.49
H17	Col0 2	A5P	26.8
H18	ABP1 AS 2	A5P	25.83
H19	abp1 c1 AS A 2	A5P	29.2
I1	abp1 c1 1	TUB	24.77
I2	SS12K9 1	TUB	24.27
I3	abp1 c1 AS B 1	TUB	23.71
I9	abp1 c1 1	TUB	24.77
I10	SS12K9 1	TUB	24.47
I11	abp1 c1 AS B 1	TUB	23.72
I17	abp1 c1 1	TUB	24.82
I18	SS12K9 1	TUB	24.44
I19	abp1 c1 AS B 1	TUB	23.8
J1	abp1 c1 1	EF	22.54
J2	SS12K9 1	EF	22.44
J3	abp1 c1 AS B 1	EF	21.61
J9	abp1 c1 1	EF	22.55
J10	SS12K9 1	EF	22.41
J11	abp1 c1 AS B 1	EF	21.62
J17	abp1 c1 1	EF	22.52
J18	SS12K9 1	EF	22.44
J19	abp1 c1 AS B 1	EF	21.61
K1	abp1 c1 1	A2E	31.5
K2	SS12K9 1	A2E	27.87
K3	abp1 c1 AS B 1	A2E	30.67
K9	abp1 c1 1	A2E	31.5
K10	SS12K9 1	A2E	27.9
K11	abp1 c1 AS B 1	A2E	30.22
K17	abp1 c1 1	A2E	31.42
K18	SS12K9 1	A2E	27.83
K19	abp1 c1 AS B 1	A2E	30.33
L1	abp1 c1 1	A5P	30.63
L2	SS12K9 1	A5P	26.91
L3	abp1 c1 AS B 1	A5P	29.2
L9	abp1 c1 1	A5P	30.02
L10	SS12K9 1	A5P	26.88
L11	abp1 c1 AS B 1	A5P	29.48
L17	abp1 c1 1	A5P	30.54
L18	SS12K9 1	A5P	26.77
L19	abp1 c1 AS B 1	A5P	29.56
M1	abp1 c1 2	TUB	23.96
M2	SS12K9 2	TUB	24.86
M3	abp1 c1 AS B 2	TUB	24.2
M9	abp1 c1 2	TUB	23.98
M10	SS12K9 2	TUB	24.83
M11	abp1 c1 AS B 2	TUB	24.15
M17	abp1 c1 2	TUB	23.92
M18	SS12K9 2	TUB	24.83
M19	abp1 c1 AS B 2	TUB	24.19
N1	abp1 c1 2	EF	21.66
N2	SS12K9 2	EF	22.72
N3	abp1 c1 AS B 2	EF	21.89
N9	abp1 c1 2	EF	21.64
N10	SS12K9 2	EF	22.77
N11	abp1 c1 AS B 2	EF	21.93
N17	abp1 c1 2	EF	21.65
N18	SS12K9 2	EF	22.76
N19	abp1 c1 AS B 2	EF	21.91
O1	abp1 c1 2	A2E	30.69
O2	SS12K9 2	A2E	27.88
O3	abp1 c1 AS B 2	A2E	30.72
O9	abp1 c1 2	A2E	30.43
O10	SS12K9 2	A2E	28.7
O11	abp1 c1 AS B 2	A2E	30.64
O17	abp1 c1 2	A2E	30.71
O18	SS12K9 2	A2E	28.9
O19	abp1 c1 AS B 2	A2E	30.67
P1	abp1 c1 2	A5P	29.53
P2	SS12K9 2	A5P	26.82
P3	abp1 c1 AS B 2	A5P	29.82
P9	abp1 c1 2	A5P	29.71
P10	SS12K9 2	A5P	26.95
P11	abp1 c1 AS B 2	A5P	30.26
P17	abp1 c1 2	A5P	30.23
P18	SS12K9 2	A5P	26.93
P19	abp1 c1 AS B 2	A5P	29.47
